# Supplementary material for: Passing through Open/Closed Doors: A Solution for 3D Scanning Robots
Source: Sensors (Basel). 2019 Oct 31;19(21):4740. doi: 10.3390/s19214740 (PMC6864753; doi:10.3390/s19214740)
Supplement: Supplementary File 1 [file sensors-19-04740-s001.zip]

Archive with 1 entries (1 files):
- sensors-618932-supplementary.mp4
